# Supplementary material for: Tuberculous pleural effusion-induced Arg-1+ macrophage polarization contributes to lung cancer progression via autophagy signaling
Source: Respir Res. 2024 May 8;25:198. doi: 10.1186/s12931-024-02829-8 (PMC11077851; doi:10.1186/s12931-024-02829-8)
Supplement: Supplementary file 5 — Supplementary Material 5. [file 12931_2024_2829_MOESM5_ESM.zip]

Archive with 4 entries (4 files):
- complete Fig5 WB.jpg
- Fig2b WB.jpg
- Fig4d WB.jpg
- Supplementary Figure 2 WB.jpg
